# Supplementary material for: Cadmium-induced genome-wide DNA methylation changes in growth and oxidative metabolism in Drosophila melanogaster
Source: BMC Genomics. 2019 May 9;20:356. doi: 10.1186/s12864-019-5688-z (PMC6507226; doi:10.1186/s12864-019-5688-z)
Supplement: Supplementary file 4 — Table S1. Genes associated with identified DMRs and DMGs. (XLSX 12 kb) [file 12864_2019_5688_MOESM4_ESM.xlsx]

## Sheet: Sheet1
GeneID of DMRs	Start	End	Region	Symbol
FBgn0000042	5902809	5903147	exon	Act5C
FBgn0000042	5902823	5903115	exon	Act5C
FBgn0000042	5902862	5903084	exon	Act5C
FBgn0000045	21985539	21985902	exon	Act79B
FBgn0000045	21985574	21986152	exon	Act79B
FBgn0000045	21985600	21985833	exon	Act79B
FBgn0000047	15440684	15440990	exon	Act88F
FBgn0000047	15440739	15440948	exon	Act88F
FBgn0000053	7017985	7018330	exon/intron	ade3
FBgn0000163	17190069	17190306	exon	baz
FBgn0000524	6536059	6536272	exon	dx
FBgn0000568	18018196	18018496	intron	Eip75B
FBgn0000964	19464503	19464857	5utr/exon	tj
FBgn0000964	19464546	19464809	5utr/exon	tj
FBgn0002941	21549640	21549883	exon/intron	slou
FBgn0003360	10782252	10782492	exon/intron	sesB
FBgn0003884	7088259	7088553	exon	alphaTub84B
FBgn0003884	7088323	7088555	3utr	alphaTub84B
FBgn0003888	24311862	24312107	exon	betaTub60D
FBgn0004101	24364580	24364942	intron	bs
FBgn0010341	19698153	19698392	exon/intron	Cdc42
FBgn0011286	8886027	8886284	exon	RyR
FBgn0011288	24133159	24133368	intron	Snap25
FBgn0011771	22285458	22285670	intron	Hem
FBgn0013765	13443815	13444093	exon/intron	cnn
FBgn0017429	8603524	8603728	exon	CG5989
FBgn0020556	16758408	16758773	intron	-
FBgn0024329	18735626	18735878	exon	Mekk1
FBgn0025111	10782252	10782492	intron	Ant2
FBgn0026409	14537642	14537973	promoter/5utr/exon/intron	Mpcp2
FBgn0027504	12148456	12148679	intron	CG8878
FBgn0028509	13847091	13847365	intron	CenG1A
FBgn0028534	13847091	13847365	exon/intron	-
FBgn0029157	24942848	24943072	exon	ssh
FBgn0029821	5903654	5903904	promoter	CG4020
FBgn0030794	16804807	16805153	exon	-
FBgn0030892	18089915	18090121	exon/intron	CG7206
FBgn0030933	18514386	18514591	exon	CG6470
FBgn0032296	10742071	10742396	exon	CG6729
FBgn0033121	6972907	6973284	exon	Cyp6u1
FBgn0033178	7463944	7464176	3utr	-
FBgn0033602	11265171	11265504	exon	Cpr47Ee
FBgn0033686	12148456	12148679	intron	Hen1
FBgn0035245	1625146	1625397	exon	GC
FBgn0036627	16394882	16395147	5utr/exon	-
FBgn0037162	22455043	22455282	exon	-
FBgn0037707	9553317	9553540	exon	RnpS1
FBgn0037941	11729290	11729494	exon	-
FBgn0038597	18285036	18285354	exon	CG8064
FBgn0039431	26507957	26508322	intron	plum
FBgn0039596	28748764	28749034	3utr	CG10000
FBgn0039620	29002411	29002630	intron	wat
FBgn0040890	19494441	19494739	exon/3utr	ksh
FBgn0041186	29152928	29153210	exon/intron	Slbp
FBgn0051386	11271867	11272216	intron	-
FBgn0051386	11271969	11272173	intron	-
FBgn0051624	21199010	21199390	3utr	CG31624
FBgn0053988	24704945	24705170	intron	Mid1
FBgn0250816	23610222	23610585	intron	AGO3
FBgn0250871	11908687	11909059	exon/intron	pot
FBgn0260487	27355776	27356071	intron	CG42534
FBgn0262018	17874190	17874420	intron	CadN2
FBgn0262562	17771376	17771634	exon/intron	CG43102
FBgn0262699	4669117	4669335	exon/intron	fzr
FBgn0265065	14422140	14422391	exon	-
FBgn0266046	24364580	24364942	exon	-
FBgn0266099	16394882	16395147	intron	-
FBgn0267430	2691818	2692019	intron	Pzl
FBgn0267431	1890391	1890607	intron	Myo81F
FBgn0283503	14044773	14045092	exon	Neurl4
FBgn0285955	14422140	14422391	intron	cv-c
