# Supplementary material for: Cadmium-induced genome-wide DNA methylation changes in growth and oxidative metabolism in Drosophila melanogaster
Source: BMC Genomics. 2019 May 9;20:356. doi: 10.1186/s12864-019-5688-z (PMC6507226; doi:10.1186/s12864-019-5688-z)
Supplement: Supplementary file 5 — Table S2. Descriptions of enriched GO terms and KEGG pathways. (XLSX 12 kb) [file 12864_2019_5688_MOESM5_ESM.xlsx]

## Sheet: GO
Ontology	Class	number_of_enrich_up	number_of_enrich_down	P-value
biological_process	developmental process	20	6	0.001
biological_process	locomotion	8	1	0.003
biological_process	single-organism process	23	9	0.005
biological_process	localization	14	4	0.009
biological_process	cellular process	28	11	0.013
biological_process	cellular component organization or biogenesis	18	2	0.022
biological_process	growth	4	1	0.072
biological_process	immune system process	5	0	0.074
biological_process	biological adhesion	3	0	0.079
biological_process	biological regulation	9	4	0.124
biological_process	multicellular organismal process	5	3	0.11
biological_process	signaling	8	3	0.35
biological_process	reproduction	8	0	0.45
biological_process	metabolic process	15	8	0.68
biological_process	response to stimulus	8	3	0.88
molecular_function	binding	23	8	0.004
molecular_function	structural molecule activity	6	0	0.03
molecular_function	molecular function regulator	1	2	0.23
molecular_function	nucleic acid binding transcription factor activity	2	1	0.24
molecular_function	transporter activity	4	1	0.33
molecular_function	signal transducer activity	3	0	0.41
molecular_function	catalytic activity	12	4	0.69
cellular_component	cell	31	11	0.009
cellular_component	organelle	24	7	0.032
cellular_component	cell part	30	10	0.037
cellular_component	membrane	7	2	0.007
cellular_component	organelle part	6	1	0.002
cellular_component	membrane-enclosed lumen	2	1	0.81
cellular_component	macromolecular complex	6	0	0.87
cellular_component	extracellular region	1	0	0.99

## Sheet: KEGG
KEGG_A_class	KEGG_B_class	Pathway	enrich (17)	All (2558)	P-value
Cellular Processes	Transport and catabolism	Phagosome	5	76	9.49622e-05
Environmental Information Processing	Signal transduction	Hippo signaling pathway -fly	4	57	0.00042513
Organismal Systems	Sensory system	Phototransduction - fly	3	26	0.000577154
Cellular Processes	Transport and catabolism	Endocytosis	3	126	0.0478423
Metabolism	Metabolism of cofactors and vitamins	Ubiquinone and other terpenoid-quinone biosynthesis	1	8	0.0520157
Metabolism	Metabolism of cofactors and vitamins	One carbon pool by folate	1	12	0.0770582
Metabolism	Glycan biosynthesis and metabolism	Mucin type O-glycan biosynthesis	1	14	0.0893447
Environmental Information Processing	Signal transduction	Notch signaling pathway	1	22	0.136968
Organismal Systems	Development	Dorso-ventral axis formation	1	28	0.171136
Environmental Information Processing	Signaling molecules and interaction	Neuroactive ligand-receptor interaction	1	49	0.280967
Cellular Processes	Transport and catabolism	Peroxisome	1	68	0.368394
Genetic Information Processing	Translation	mRNA surveillance pathway	1	70	0.37699
Genetic Information Processing	Folding, sorting and degradation	Ubiquitin mediated proteolysis	1	97	0.482781
Genetic Information Processing	Translation	Ribosome biogenesis in eukaryotes	1	100	0.49343
Genetic Information Processing	Translation	RNA transport	1	125	0.574485
Metabolism	Nucleotide metabolism	Purine metabolism	1	129	0.586261
