# Supplementary material for: Cadmium-induced genome-wide DNA methylation changes in growth and oxidative metabolism in Drosophila melanogaster
Source: BMC Genomics. 2019 May 9;20:356. doi: 10.1186/s12864-019-5688-z (PMC6507226; doi:10.1186/s12864-019-5688-z)
Supplement: Supplementary file 6 — Table S3. Gene names and annotations appearing in the lists of DMGs as well as DEGs. (XLSX 15 kb) [file 12864_2019_5688_MOESM6_ESM.xlsx]

## Sheet: Sheet1
Symbol	TPM-CK	TPM-TG	log2 Ratio(TG/CK)	P-Value	FDR	GO Component	GO Function	GO Process	blast nr
ade3	6.21	14.61	1.23429	1.01512e-05	3.81895e-05	GO:0044424//intracellular part	GO:0043169//cation binding;GO:0016882//cyclo-ligase activity;GO:0016742//hydroxymethyl-, formyl- and related transferase activity;GO:0032559	GO:0006144//purine nucleobase metabolic process;GO:0006188//IMP biosynthetic process;GO:0006730//one-carbon metabolic process	gi|24582400|ref|NP_523497.2|/0/adenosine 3, isoform A [Drosophila melanogaster]
CG6729	2.49	4.58	0.879202	0.0634106	0.110045	-	-	GO:0000956//nuclear-transcribed mRNA catabolic process	gi|201065727|gb|ACH92273.1|/0/FI05277p [Drosophila melanogaster]
cenG1A	8.88	10.21	0.201351	0.470946	0.556182	GO:0044464//cell part	GO:0005083//small GTPase regulator activity;GO:0046914//transition metal ion binding;GO:0032561//guanyl ribonucleotide binding	GO:0032012//regulation of ARF protein signal transduction	gi|28317046|gb|AAO39542.1|/0/RE07016p [Drosophila melanogaster]
tj	32.13	19.89	-0.691878	5.13058e-05	0.000174167	GO:0043231//intracellular membrane-bounded organelle	GO:0003677//DNA binding;GO:0001071//nucleic acid binding transcription factor activity	GO:0006351//transcription, DNA-dependent	gi|442628406|ref|NP_001260582.1|/0/traffic jam, isoform C [Drosophila melanogaster]
Cyp6u1	3.55	3.17	-0.163336	0.72882	0.790288	-	GO:0016491//oxidoreductase activity;GO:0005506//iron ion binding	GO:0008152//metabolic process	gi|45550374|ref|NP_610252.3|/0/Cyp6u1 [Drosophila melanogaster]
Cpr47Ee	5.68	3.87	-0.553557	0.166952	0.246075	-	GO:0005198//structural molecule activity	-	gi|24652650|ref|NP_610659.1|/2.00547e-108/cuticular protein 47Ee [Drosophila melanogaster]
cnn	9.23	21.12	1.19421	2.19622e-07	1.05956e-06	GO:0005813//centrosome;GO:0015629//actin cytoskeleton;GO:0005819//spindle	GO:0015631//tubulin binding	GO:0000278//mitotic cell cycle;GO:0048565//digestive tract development;GO:0042461//photoreceptor cell development;GO:0048285;GO:0045165//cell fate commitment;GO:0051301//cell division;GO:0007143//female meiosis;GO:0007098//centrosome cycle;GO:0009790//embryo development	gi|386767867|ref|NP_001246293.1|/0/centrosomin, isoform L [Drosophila melanogaster]
betaTub60D	17.04	34.14	1.00254	1.02248e-08	5.81931e-08	GO:0032991//macromolecular complex;GO:0015630//microtubule cytoskeleton	GO:0017111//nucleoside-triphosphatase activity;GO:0032561//guanyl ribonucleotide binding	GO:0043623//cellular protein complex assembly;GO:0009207;GO:0007017//microtubule-based process	gi|22024031|ref|NP_523842.2|/0/beta-Tubulin at 60D [Drosophila melanogaster]
GC	0.53	0.35	-0.598637	0.679366	0.750862	-	GO:0016831//carboxy-lyase activity	GO:0018200	gi|24655410|ref|NP_523885.2|/0/gamma-glutamyl carboxylase, isoform A [Drosophila melanogaster]
CG5989	5.33	3.34	-0.674287	0.111875	0.178445	-	-	-	gi|21355741|ref|NP_648242.1|/0/CG5989, isoform A [Drosophila melanogaster]
Act79B	18.46	30.98	0.746935	2.17582e-05	7.84821e-05	GO:0015629//actin cytoskeleton	GO:0032559	GO:0006909//phagocytosis;GO:0030239//myofibril assembly	gi|17975540|ref|NP_524210.1|/0/actin 79B, isoform A [Drosophila melanogaster]
AGO3	33.55	53.68	0.678072	2.72124e-07	1.29779e-06	GO:0043232	GO:0003723//RNA binding	GO:0016441//posttranscriptional gene silencing	gi|218505995|gb|ACK77640.1|/0/LD09959p [Drosophila melanogaster]
alphaTub84B	153.38	241.99	0.657837	0	0	GO:0005818//aster;GO:0032991//macromolecular complex;GO:0005815//microtubule organizing center;GO:0031224//intrinsic to membrane	GO:0032561//guanyl ribonucleotide binding;GO:0005198//structural molecule activity;GO:0017111//nucleoside-triphosphatase activity;GO:0015405;GO:0032559	GO:0006810//transport;GO:0007017//microtubule-based process;GO:0045841//negative regulation of mitotic metaphase/anaphase transition;GO:0006959//humoral immune response;GO:0009207;GO:0043623//cellular protein complex assembly	gi|17136564|ref|NP_476772.1|/0/alpha-Tubulin at 84B [Drosophila melanogaster]
RnpS1	18.99	39.25	1.04745	1.95237e-10	1.31525e-09	-	GO:0005488//binding	-	gi|24645403|ref|NP_649903.1|/1.11895e-47/RNA-binding protein S1 [Drosophila melanogaster]
Act88F	35.33	40.83	0.208736	0.133975	0.203172	GO:0015629//actin cytoskeleton	GO:0032559	GO:0006909//phagocytosis;GO:0030239//myofibril assembly	gi|17975545|ref|NP_524367.1|/0/actin 88F [Drosophila melanogaster]
CG43102	0.89	0.88	-0.0163018	0.988308	1.00125	GO:0044464//cell part	GO:0005088//Ras guanyl-nucleotide exchange factor activity	GO:0007266//Rho protein signal transduction	gi|386765975|ref|NP_001247156.1|/0/CG43102, isoform C [Drosophila melanogaster]
CG8064	3.02	5.1	0.755949	0.0841082	0.138886	-	-	-	gi|21357095|ref|NP_650705.1|/0/CG8064 [Drosophila melanogaster]
ssh	18.28	29.57	0.693868	0.000100932	0.000325049	-	GO:0008138//protein tyrosine/serine/threonine phosphatase activity	GO:0001654//eye development;GO:0030032//lamellipodium assembly;GO:0007049//cell cycle;GO:0006796//phosphate-containing compound metabolic process;GO:0007420//brain development;GO:0030832//regulation of actin filament length;GO:0010769//regulation of cell morphogenesis involved in differentiation;GO:0006464//cellular protein modification process	gi|24649857|ref|NP_524492.2|/0/slingshot, isoform A [Drosophila melanogaster]
CG10000	0.01	1.23	6.94251	0.00808592	0.0179553	GO:0031224//intrinsic to membrane;GO:0043231//intracellular membrane-bounded organelle	GO:0030246//carbohydrate binding;GO:0016740//transferase activity	-	gi|379699076|gb|AFD10760.1|/0/FI18155p1 [Drosophila melanogaster]
Slbp	12.07	21.82	0.854225	6.36526e-05	0.000211758	GO:0043231//intracellular membrane-bounded organelle	GO:0003723//RNA binding	GO:0008334//histone mRNA metabolic process	gi|17137748|ref|NP_477480.1|/8.99355e-105/Stem-loop binding protein [Drosophila melanogaster]
Act5C	2188.09	2847.07	0.379806	0	0	GO:0015630//microtubule cytoskeleton;GO:0000790//nuclear chromatin;GO:0015629//actin cytoskeleton;GO:0044444//cytoplasmic part	GO:0032559	GO:0006996//organelle organization;GO:0006909//phagocytosis;GO:0002118//aggressive behavior;GO:0007420//brain development;GO:0045185//maintenance of protein location;GO:0003006//developmental process involved in reproduction	gi|17530805|ref|NP_511052.1|/0/actin 5C, isoform B [Drosophila melanogaster]
dx	78.46	39.95	-0.973762	2.07032e-17	3.31019e-16	GO:0044424//intracellular part	GO:0046914//transition metal ion binding;GO:0005102//receptor binding	GO:0008593//regulation of Notch signaling pathway	gi|24640145|ref|NP_511064.2|/0/deltex [Drosophila melanogaster]
Ant2	2114.24	2620.21	0.309543	1.01648e-11	7.85545e-11	GO:0031224//intrinsic to membrane;GO:0043231//intracellular membrane-bounded organelle;GO:0019866//organelle inner membrane;GO:0044444//cytoplasmic part	-	GO:0016192//vesicle-mediated transport;GO:0015868//purine ribonucleotide transport;GO:0007416//synapse assembly;GO:0007267//cell-cell signaling;GO:0010259//multicellular organismal aging;GO:0042391//regulation of membrane potential;GO:0009605//response to external stimulus	gi|24641090|ref|NP_727448.1|/8.44297e-158/stress-sensitive B, isoform C [Drosophila melanogaster]
pot	2.31	3.34	0.531955	0.307856	0.39172	GO:0044464//cell part	-	GO:0007591//molting cycle, chitin-based cuticle;GO:0040003//chitin-based cuticle development	gi|24641452|ref|NP_572768.1|/0/papillote, isoform A [Drosophila melanogaster]
baz	5.33	10.03	0.912114	0.00425592	0.0100145	GO:0044448//cell cortex part;GO:0032991//macromolecular complex;GO:0005913//cell-cell adherens junction	GO:0005543//phospholipid binding	GO:0042461//photoreceptor cell development;GO:0000278//mitotic cell cycle;GO:0010004//gastrulation involving germ band extension;GO:0007043//cell-cell junction assembly;GO:0045165//cell fate commitment;GO:0016337//cell-cell adhesion;GO:0051301//cell division;GO:0007297//ovarian follicle cell migration;GO:0008105//asymmetric protein localization;GO:0002009//morphogenesis of an epithelium;GO:003508…	gi|116007176|ref|NP_001036283.1|/0/bazooka, isoform B [Drosophila melanogaster]
CG7206	8.88	21.47	1.27369	3.80238e-08	2.02435e-07	-	-	-	gi|45555875|ref|NP_996499.1|/0/CG7206, isoform B [Drosophila melanogaster]
CG6470	0.01	0.7	6.12928	0.0638582	0.109639	-	GO:0046914//transition metal ion binding	-	gi|18859895|ref|NP_573304.1|/1.67001e-153/CG6470 [Drosophila melanogaster]
ksh	16.15	58.25	1.85072	0	0	GO:0031224//intrinsic to membrane	GO:0003824//catalytic activity	-	gi|108743661|gb|ABG02139.1|/5.34248e-63/IP03267p [Drosophila melanogaster]
Cdc42	276.4	311.86	0.174141	0.000504448	0.00143428	GO:0030427//site of polarized growth;GO:0043005//neuron projection;GO:0043231//intracellular membrane-bounded organelle;GO:0070161	GO:0032561//guanyl ribonucleotide binding;GO:0017111//nucleoside-triphosphatase activity;GO:0004620//phospholipase activity	GO:0006909//phagocytosis;GO:0033674//positive regulation of kinase activity;GO:0009611//response to wounding;GO:0007178//transmembrane receptor protein serine/threonine kinase signaling pathway;GO:0048812//neuron projection morphogenesis;GO:0008154//actin polymerization or depolymerization;GO:0003006//developmental process involved in reproduction;GO:0010769//regulation of cell morphogenesis invo…	gi|17647249|ref|NP_523414.1|/4.25723e-101/Cdc42, isoform A [Drosophila melanogaster]
Hen1	3.73	13.2	1.82329	2.33772e-08	1.2773e-07	-	-	-	gi|19922074|ref|NP_610732.1|/0/Hen1, isoform A [Drosophila melanogaster]
CG8878	25.56	31.15	0.285344	0.0779276	0.129884	-	GO:0004672//protein kinase activity;GO:0032559	GO:0006464//cellular protein modification process	gi|19922076|ref|NP_610733.1|/0/CG8878, isoform A [Drosophila melanogaster]
Eip75B	65.5	30.62	-1.09702	1.20326e-17	1.93628e-16	GO:0043231//intracellular membrane-bounded organelle	GO:0004879//ligand-activated sequence-specific DNA binding RNA polymerase II transcription factor activity;GO:0001071//nucleic acid binding transcription factor activity;GO:0005506//iron ion binding;GO:0003677//DNA binding	GO:0006351//transcription, DNA-dependent;GO:0010565//regulation of cellular ketone metabolic process;GO:0006959//humoral immune response;GO:0009755//hormone-mediated signaling pathway;GO:0007591//molting cycle, chitin-based cuticle;GO:0035071//salivary gland cell autophagic cell death;GO:0007292//female gamete generation	gi|24666198|ref|NP_730321.1|/0/Ecdysone-induced protein 75B, isoform B [Drosophila melanogaster]
Hem	8.34	11.26	0.433088	0.118141	0.186383	GO:0044424//intracellular part;GO:0016020//membrane	GO:0005488//binding	GO:0065008;GO:0048741//skeletal muscle fiber development;GO:0048667//cell morphogenesis involved in neuron differentiation;GO:0006909//phagocytosis;GO:0030030//cell projection organization;GO:0000768//syncytium formation by plasma membrane fusion;GO:0009887//organ morphogenesis;GO:0030036//actin cytoskeleton organization;GO:0003006//developmental process involved in reproduction	gi|17737737|ref|NP_524214.1|/0/HEM-protein [Drosophila melanogaster]
Snap25	3.73	3.87	0.0531579	0.90312	0.93237	-	-	-	gi|116007886|ref|NP_001036641.1|/5.45164e-117/synapse protein 25, isoform A [Drosophila melanogaster]
cv-c	3.02	5.28	0.805989	0.0636064	0.110308	GO:0044464//cell part	GO:0008047//enzyme activator activity	GO:0007424//open tracheal system development;GO:0010769//regulation of cell morphogenesis involved in differentiation;GO:0007169//transmembrane receptor protein tyrosine kinase signaling pathway;GO:0010669//epithelial structure maintenance;GO:0001700//embryonic development via the syncytial blastoderm;GO:0007268//synaptic transmission;GO:0048565//digestive tract development;GO:0007476//imaginal d…	gi|161078284|ref|NP_001097786.1|/0/crossveinless c, isoform C [Drosophila melanogaster]
Mekk1	6.39	10.56	0.724722	0.0161698	0.0332975	-	GO:0019901//protein kinase binding;GO:0032559;GO:0004702//receptor signaling protein serine/threonine kinase activity	GO:0043410//positive regulation of MAPK cascade;GO:0042538//hyperosmotic salinity response;GO:0009408//response to heat;GO:0002251;GO:0046685//response to arsenic-containing substance;GO:0046686//response to cadmium ion;GO:0006464//cellular protein modification process	gi|15186736|dbj|BAB62892.1|/0/mekk1b [Drosophila melanogaster]
CG4020	26.63	21.47	-0.31073	0.0772598	0.128921	-	GO:0016903//oxidoreductase activity, acting on the aldehyde or oxo group of donors	GO:0008152//metabolic process	gi|24640000|ref|NP_572276.1|/0/CG4020, isoform A [Drosophila melanogaster]
